# Supplementary material for: Patient reported experience measures on HIV viral load testing at public health facilities in Dar es Salaam, Tanzania: A convergent mixed method study
Source: PLOS Glob Public Health. 2023 Apr 7;3(4):e0001024. doi: 10.1371/journal.pgph.0001024 (PMC10081772; doi:10.1371/journal.pgph.0001024)
Supplement: S1 Data — The authors have uploaded the complete survey dataset and its do file (Stata format) to serve as reference to the reviewers and editors. (ZIP) [file pgph.0001024.s001.zip]

Archive with 2 entries (2 files):
- S1_Data _Quantitative Stata format dataset and do file/Final patients survey data 23032022.do
- S1_Data _Quantitative Stata format dataset and do file/Final patients survey data23032022.dta
