# Supplementary material for: Patient reported experience measures on HIV viral load testing at public health facilities in Dar es Salaam, Tanzania: A convergent mixed method study
Source: PLOS Glob Public Health. 2023 Apr 7;3(4):e0001024. doi: 10.1371/journal.pgph.0001024 (PMC10081772; doi:10.1371/journal.pgph.0001024)
Supplement: S1 Data — The authors have uploaded the complete survey dataset and its do file (Stata format) to serve as reference to the reviewers and editors. (ZIP) [file pgph.0001024.s001.zip › S1_Data _Quantitative Stata format dataset and do file/Final patients survey data 23032022.do]

**Data cleaning
**Prepared by Erick Mgina and updated by Peter Karoli
**Date 24Oct2021/21 Dec 2021/03 March 2022
******************************************************************************************************************
**Drop unwanted variables
drop __version__ metainstanceid _uuid _submission_time _tags _notes _validation_status starttime end ra_initials 
**Label variables
label variable today "Date of interview"
label variable study_id "Study Identification number"
label variable hospitalreg "Hospital Registration number"
label variable q1_age "Patient age"
label variable q2_sex "Patient Sex"
label variable q3_education "Education level"
label variable q4_district "Name of the district"
label variable q6_electricity "Q6a. House have electricity"
label variable q6_television "Q6b.Have Television"
label variable q6_radio "Q6c. Have Radio"
label variable q6_iron "Q6d. Have Iron"
label variable q7_bankac "Q7.Have a bank account:"
label variable q8_hh_materials "Q8. What is the main material of the floor of you house"
label variable q8_hh_others "Q8b. Others House hold material"
label variable q9_wall_material "Q9. Main material of the exterior wall of your household"
label variable q9_wall_other "Q9b. Other wall house hold material"
label variable q10_material "Q10.What is the main material of the roof of your dwelling?"
label variable q10_other "Q10b.Other House materials for roofing"
label variable q11_fuel "Q11. What type of fuel does your household mainly use for cooking?"
label variable q11_others "Q11b.Others fuel used for cooking"
label variable q12_mainsource "Q12.What is the main source of energy for lighting in the household?"
label variable q12_others "Q12b. Others energy used for cooking"
label variable q13_employment "Q13.What is your current employment?"
label variable q14_attendingclinc "Q14. When did you start attending this clinic?"
label variable q15_recommend "Q15. Who recommended or told you to come to this clinic?"
label variable q15_other "Q15. Other recommendation"
label variable q16_vist "Q16. What type of visit are you having"
label variable q16_specify "Q16b. If otherrs please specify"
label variable q17_evertest_VL "Q17. Have you ever tested for HIV viral load?"
label variable q18_vltestinpast12months "Q18. Have you tested for VL in the past 12 months?"
label variable q19_ifno "Q19. If no what were the reason communicated to you?"
label variable q19_others "Q19b. Other reasons sepecfy"
label variable q201_iftested "Q20. Most recent Viral load in past12 months"
label variable q202_results "Q20b.Results of the viral load test in past 12 months"
label variable q21_art_regimen "Q21.Indicate patients ART regimen"
label variable q22art_adherent "Q22.ART adherence status (Take a look in the patients file)"
label variable q23_understandinvl "Q23. What is your understanding on VL test?"
label variable q23_others "Q23.Other "
label variable q24_High_vlresult "Q24.having high number of viral loads, what does this mean to you?"
label variable q24_othrs "Q24b. Others"
label variable q25_When_Vltest "Q25.Do you understand when are you supposed to take VL test?"
label variable q26_howlong_arrive "Q26.How long did it take to arrive at the clinic today"
label variable q27_difficult_gettoclinic "Q27.How difficult was it for you to get to the clinic today"
label variable q28_Respect "Q28.How would you rate your experience of getting treated with respect today"
label variable q29_Listen "Q29.doctors and nurses or other health care providers listen to you?"
label variable q30_advice "Q30.How easy or difficult was it for you to follow the provider’s advice"
label variable q31_turnround "Q31.How would you rate the turnaround time of the VL test"
label variable q32_timespentin"Q32.How much time did you spend with the care provider during VL test servi"
label variable q33_waitingtime "Q33.How long did you wait before being seen by your HIV VL service provider"
label variable q34_wherelongest_wait "Q34.Where did you wait the longest before getting VL test"
label variable q35_Medicalknowledge "Q35.What do you think about the care provider’s medical knowledge and"
label variable q36_Clearexplanation "Q36.how clearly health care providers explained things to you?"
label variable q37_Makingdecision"Q37.how would you rate your experience of being involved in making decision"
label variable q38_readness "Q38.rate the readiness of the care provider in providing the VL test?"
label variable q39_covid19effect "Q39.how has the COVID-19 pandemic affected you on accessing the VL test service"
label variable q40_affected "Q40.If the answer above is 2-5, how were you affected?"
label variable q41_satisfation "Q41.Rate you satsfaction with the VL Services you received"
label variable q42_healthexpectations "Q42.please rate how well the VL service you received met your health"
label variable q44_anything "Q44.Is there anything else you can tell us to help improve your experience"

*************DEMOGRAPHIC CHARACTERISTICS****************************************************************************
**Age variable
des q1_age
gen agecateg1=q1_age
recode agecateg1 18/30=1 31/40=2 41/50=3 51/max=4
label define agecateg1 1"18-30 years" 2"31-40 years" 3 "41-50 years" 4"Above 50 years"
label value agecateg1 agecateg1
tab agecateg1
*Interquantile range
summarize q1_age, detail
***Sex variable
label define _ISex_2 1"Male" 0"Female"
label value _ISex_2 _ISex_2
tab _ISex_2
gen sexcat =.
replace sexcat=1 if Sex=="Male"
replace sexcat=2 if Sex=="Female"
label define sexcat 1"Male" 2"Female"
label value sexcat sexcat
tab sexcat
**District
gen district=q4_district
replace district="Kisarawe" if district=="KISARAWE"
replace district="Ubungo" if district=="Kibamba"
replace district="Kigamboni" if district=="Kigamboni"
replace district="Kinondoni" if district=="Kinondoni"
replace district="Kisarawe" if district=="Kisarawe"
replace district="Mkuranga" if district=="MKURANGA"
replace district="Mkuranga" if district=="MKURUNGA"
replace district="Morogoro" if district=="MOROGORO "
replace district="Temeke" if district=="Mbagala"
replace district="Mkuranga" if district=="Mkuranga"
replace district="Temeke" if district=="TEMEKE"
replace district="Temeke" if district=="Tekeme"
replace district="Temeke" if district=="Temeke"
replace district="Temeke" if district=="Temeke "
replace district="Ubungo" if district=="Ubungo"
replace district="Temeke" if district=="VIKINDU"
replace district="Kinondoni" if district=="Wazo"
replace district="Kinondoni" if district=="kINONDONI"
replace district="Kinondoni" if district=="KINONDONI "
replace district="Kinondoni" if district=="KINONDONI"
replace district="Kigamboni" if district=="Kigamboni"
replace district="Kigamboni" if district=="KIGAMBONI"
replace district="Ilala" if district=="ILALA"
replace district="Ilala" if district=="Ilala "
replace district="Ilala" if district=="ILala"

gen faclevel=. 
replace faclevel =1 if hospitalreg =="Amana"
replace faclevel =2 if hospitalreg =="Temeke"
replace faclevel =3 if hospitalreg =="Mbagala"
replace faclevel =4 if hospitalreg =="Magomeni"
replace faclevel =5 if hospitalreg =="Mbezi"
replace faclevel =6 if hospitalreg =="Tambukareli"
tab faclevel
gen facilitycat =faclevel
recode facilitycat 1/2=0 3/4=1 5/6=2
label define facilitycat 0 "Hospital" 1"H/center" 2"Dispensary"
label value facilitycat facilitycat
tab facilitycat

**Education
gen education1=q3_education
tab education1
destring education, replace
recode education1 1/3=1 4/max=0 
label define education1 1"Primary or lower" 0"Secondary or higher" 
label value education1 education1
tab education1
**************HOUSE  HOLD OOWNERSHIP***************************************************************************************
**house ownership
label define q5_describe 1"I/Family Own the house" 2"I stay in a rented house" 3"No regular place to stay" 4"Other"
label value q5_describe q5_describe
tab q5_describe
**Have electricity
label define q6_electricity 1"Yes" 2"No"
label value q6_electricity q6_electricity
tab q6_electricity
**have television
label define q6_television 1"Yes" 2"No"
label value q6_television  q6_television 
tab q6_television 
**Hve radio
label define q6_radio 1"Yes" 2"No"
label value q6_radio q6_radio
tab q6_radio
**Have iron
label define q6_iron 1"Yes" 2"No"
label value q6_iron q6_iron
tab q6_iron
**Own back account
label define q7_bankac 1"Yes" 2"No"
label value q7_bankac q7_bankac
tab q7_bankac

*******************Clinical characteristics*****************************************
**Q17
label define q17_evertest_VL  1"Yes" 2"No"
label value q17_evertest_VL  q17_evertest_VL 
tab q17_evertest_VL 
**Q18
label define q18_vltestinpast12months 1"Yes" 2"No" 3"Idont know"
label value q18_vl test in past 12 months q18_vl test in past 12 months
tab q18_vltestinpast12months
destring q18_vltestinpast12months, replace

**Q19
replace q19_ifno="99" if q19_ifno=="n/a"
destring q19_ifno, replace
label define q19_ifno 1"Didn’t get any information" 3"VL test kit unavailable" ///
4"My previous VL test was undetected" 99"Not Applicable"
label value q19_ifno q19_ifno
tab q19_ifno
**Q20
encode (q201_iftested), gen (VLtested)
tab VLtested
gen VLtesting=.
replace VLtesting=1 if VLtested!=.
replace VLtesting=0 if VLtested==.
label define VLtesting 0 "Not tested" 1 "Tested" 
label value VLtesting VLtesting
tab VLtesting
gen VLcat1=.
replace VLcat1=1 if VLtesting=="Tested"
replace VLcat1=0 if VLtesting=="Not tested"
label define VLcat1 1"Tested" 0"Not tested"
label value VLcat1 VLcat1
tab VLcat1
**Altenative
gen VLT=q202_results
replace VLT=1 if q202_results!=.
replace VLT=0 if q202_results==.
label define VLT 0 "Not tested" 1 "Tested" 
label value VLT VLT
tab VLT
destring VLT, replace
***Treatment outcomes
destring q202_results, replace
edit q202_results
gen TreatOutcome=q202_results
recode TreatOutcome min/1000=1 1001/max=2
label define TreatOutcome 1"<1000 copies/ml" 2">1000 copies/ml"
label value TreatOutcome TreatOutcome
tab TreatOutcome
des q202_results
recode q202_results min/1000=1 1001/max=0
label define q202_results 1"<1000 copies/ml" 0">1000 copies/ml"
label value q202_results q202_results
tab q202_results
**Q22

label define q22art_adherent 1"Good" 2"Satisfactory" 3"Poor"
label value q22art_adherent q22art_adherent
tab q22art_adherent


*****************KNOWLLEDGE VARIABLES***********************************************
**Q23

gen q23_understandinv2=q23_understandinvl
replace q23_understandinv2=1 if q23_understandinvl=="Test for number of virus in my body"
replace q23_understandinv2=2 if q23_understandinvl=="Test for CD4 count in my body"
replace q23_understandinv2=2 if q23_understandinvl=="Test for ARV concentration in my body "
replace q23_understandinv2=2 if q23_understandinvl=="Other"
label define q23_understandinv2 1"Good knowledge" 2 "Poor knowledge"
label value q23_understandinv2 q23_understandinv2
tab q23_understandinv2
**Q24
label define q24_High_vlresult 1"Idont know" 2"Treatment is doing good" 3"Treatment is failing" ///
4"Nothing wrong whether high or low" 5"Other"
label value q24_High_vlresult q24_High_vlresult
tab q24_High_vlresult

**Q25
label define q25_When_Vltest 1"Idont know" 2"After every 3 months" 3"Six Month after initial trt" ///
4"After every 3 years" 5"After 10 years"
label value q25_When_Vltest q25_When_Vltest
tab q25_When_Vltest


**********************************************************************************
**Q28 Being treated with Respect
***Qn28 in 5 scale****
gen q28_Treatwithrespect1= q28_Respect
label define q28_Treatwithrespect1 1"Very Good" 2"Good" 3"Moderate" 4"Bad" 5"Very bad"
label value q28_Treatwithrespect1 q28_Treatwithrespect1
tab q28_Treatwithrespect1
***in binary***
des q28_Respect
recode q28_Respect0 1=1 2/5=0
label define q28_Respect0 1"Very good" 0"Other" 
label value q28_Respect0 q28_Respect0
tab q28_Respect0
**Q29 Health Providers listening
gen q29_Listened2=q29_Listen
label define q29_Listened2  1"Very good" 2"Good" 3"Moderate" 4"Bad" 5"Very bad"
label value q29_Listened2  q29_Listened2 
tab q29_Listened2 
des q29_Listen
recode q29_Listen0 1=1 2/5=0
label define q29_Listen0 1 "Very good" 0"Other"
label value q29_Listen0 q29_Listen0
tab q29_Listen0
**Q30 follow advice
gen q30_advice3=q30_advice
label define q30_advice3   1"Very good" 2"Good" 3"Moderate" 4"Bad" 5"Very bad" 
label value q30_advice3  q30_advice3 
tab q30_advice3 
des q30_advice
recode q30_advice0 1=1 2/5=0
label define q30_advice0 1 "Very good" 0 "Other"
label value q30_advice0 q30_advice0
tab q30_advice0
**Q31 Results
gen q31_turnround3=q31_turnround
label define q31_turnround3 1"Very good" 2"Good" 3"Moderate" 4"Bad" 5"Very bad"  
label value q31_turnround3  q31_turnround3 
tab q31_turnround3 
des q31_turnround
recode q31_turnround 1=1 2/5=2
label define q31_turnround 1"Very good" 2 "Other"
label value q31_turnround q31_turnround
tab q31_turnround
***Q32 time spend in with care provider
tab q32_timespentin
gen q32_timespentin1=q32_timespentin
replace q32_timespentin1 =1 if q32_timespentin <=4
replace q32_timespentin1=2 if q32_timespentin >=5 & q32_timespentin<=15
replace q32_timespentin1=3 if q32_timespentin >15
label define  q32_timespentin1 1" Below 5 min" 2"5-15 min"  3"15 min and above"
label value  q32_timespentin1  q32_timespentin1 
tab  q32_timespentin1
****Q33 Waiting time before seen
tab q33_waitingtime
gen q33_waitingtime1=q33_waitingtime
replace q33_waitingtime1 =1 if q33_waitingtime <=4
replace q33_waitingtime1=2 if q33_waitingtime >=5 & q33_waitingtime<=15
replace q33_waitingtime1=3 if q33_waitingtime >15
label define  q33_waitingtime1 1" Below 5 min" 2"5-15 min"  3"15 min and above"
label value  q33_waitingtime1  q33_waitingtime1
tab q33_waitingtime1
**Q34 Where waited longer in pathway
tab q34_wherelongest_wait
**Q35
gen q35_Medicalknowledge2=q35_Medicalknowledge
recode q35_Medicalknowledge2 1=1 2/5=2
label define q35_Medicalknowledge2  1"Very good" 2"Other" 
label value q35_Medicalknowledge2 q35_Medicalknowledge2
tab q35_Medicalknowledge2
des q35_Medicalknowledge
recode q35_Medicalknowledge 1=1 2/5=2
label define q35_Medicalknowledge 1"Very good" 2"Other" 
label value q35_Medicalknowledge q35_Medicalknowledge2
tab q35_Medicalknowledge
**Q36
gen q36_Clearexplanation3=q36_Clearexplanation
label define q36_Clearexplanation3  1"Very good" 2"Good" 3"Moderate" 4"Bad" 5"Very bad"
label value q36_Clearexplanation3 q36_Clearexplanation3 
tab q36_Clearexplanation3
des q36_Clearexplanation 
recode q36_Clearexplanation0 1=1 2/5=0
label define q36_Clearexplanation0 1"Very good" 0 "Other"
label value q36_Clearexplanation0 q36_Clearexplanation0
tab q36_Clearexplanation0
**Q37 involved in making decision
gen q37_Makingdecision3=q37_Makingdecision
label define q37_Makingdecision3  1"Very good" 2"Good" 3"Moderate" 4"Bad" 5"Very bad"
label value q37_Makingdecision3  q37_Makingdecision3 
tab q37_Makingdecision3
des q37_Makingdecision
recode q37_Makingdecision0 1=1 2/5=0
label define q37_Makingdecision0 1"Very good" 0"Other"
label value q37_Makingdecision0 q37_Makingdecision0
tab q37_Makingdecision0
*Q38 How ready are health care providers
gen q38_readness2=q38_readness
recode q38_readness2 1=1 2/5=2
label define q38_readness2  1"Very good" 2"Other"  
label value q38_readness2  q38_readness2 
tab q38_readness2
**Q39 effect of covid-19 in accessing the test
gen q39_covid19effect2=q39_covid19effect
recode q39_covid19effect2 1=1 2/5=2
label define q39_covid19effect2  1"No effect" 2"Affected" 
label value q39_covid19effect2  q39_covid19effect2 
tab q39_covid19effect2
 
 **Q40
 replace q40_affected="99" if q40_affected=="n/a"
 destring q40_affected, replace
 gen q40_affected1=q40_affected
 label define q40_affected1 1"Did not attend" 2"Lab closed" 4"Test not ordered" 99"NA"
 label value q40_affected1 q40_affected1
 tab q40_affected1
 *******************SATISFACTION VARIABLES***********************************************
 **Q41
gen q41_satisfation3=q41_satisfation
label define q41_satisfation3  1"Very good" 2"Good" 3"Moderate" 4"Bad" 5"Very bad"
label value q41_satisfation3  q41_satisfation3 
tab q41_satisfation
recode q41_satisfation0 1=1 2/5=0
label define q41_satisfation0 1"Very good" 0"Other"
label value q41_satisfation0 q41_satisfation0
tab q41_satisfation0
**Q42 rate how health care service meet expectations
gen q42_healthexpectations3=q42_healthexpectations
label define q42_healthexpectations3 1"Very good" 2"Good" 3"Moderate" 4"Bad" 5"Very bad"
label value q42_healthexpectations3  q42_healthexpectations3 
tab q42_healthexpectations3
des q42_healthexpectations
recode q42_healthexpectations0 1=1 2/5=0
label define q42_healthexpectations0 1"Very good" 0"Other"
label value q42_healthexpectations0 q42_healthexpectations0
tab q42_healthexpectations0
 
**TABLES*************************************************************************************
**Demographic characteristics
tab gender
tab agecateg1
des agecateg1
tabstat q1_age, stat(mean sd p50 iqr range min max)
summarize q1_age, detail
tab education1
tab VLtesting
tab VLcat1
*Viral suppression
tab q202_results
*Facilities level
tab facilitycat
***Knowledge
tab q23_understandinv2

**Experiience Table q28-40
tab q28_Respect
tab q29_Listen 
tab q30_advice
tab q37_Makingdecision
tab q36_Clearexplanation 
tab q31_turnround 
tab q39_covid19effect2
tab q35_Medicalknowledge
**5 Scale Experience
tab q28_Treatwithrespect1
tab q29_Listened2 
tab q30_advice3 
tab q37_Makingdecision3
tab q36_Clearexplanation3 
tab q31_turnround3 
tab q42_healthexpectations3
tab q41_satisfation


**Satsfaction defined VL test meeting health goals table
tab q42_healthexpectations0

**Knowledge table4
tab q23_understandinvl
tab q24_vlresult
tab q25_vl_test

**Clinical characteristics
tab q18_vltestinpast12months
tab VLtest1

*Logistic regression
logit q42_healthexpectations0 ib1.gender, or
logit q42_healthexpectations0 ib2.agecateg1, or
logit q42_healthexpectations0 ib1.education1,or

logit q42_healthexpectations0 ib1.facilitycat,or
logit q42_healthexpectations0 ib1.VLcat1,or

logit q42_healthexpectations0 i.q28_Respect0,or
logit q42_healthexpectations0 i.q29_Listen0,or 
logit q42_healthexpectations0 i.q30_advice0,or
logit q42_healthexpectations0 i.q37_Makingdecision0,or
logit q42_healthexpectations0 i.q36_Clearexplanation0, or

**Association to overall rating
logit q42_healthexpectations0 ib1.gender ib2.agecateg1 ib1.education1 ib1.VLcat1 ib1.facilitycat i.q28_Respect0 i.q29_Listen0 i.q30_advice0 i.q37_Makingdecision0 i.q36_Clearexplanation0, or
