# Supplementary material for: Patient reported experience measures on HIV viral load testing at public health facilities in Dar es Salaam, Tanzania: A convergent mixed method study
Source: PLOS Glob Public Health. 2023 Apr 7;3(4):e0001024. doi: 10.1371/journal.pgph.0001024 (PMC10081772; doi:10.1371/journal.pgph.0001024)
Supplement: S2 Data — This excel file have the FGDs code book and the representatives’ quotes for each theme. (XLSX) [file pgph.0001024.s002.xlsx]

## Sheet: Analysis
Theme		Code	Sub code	Quote (Magomeni H/C)	Quote (Mbezi dispensary)														Amana Hospital
Knowledge and attitude		Viral load testing /results	Good	R: Number 4, in my understanding when we test for HIV viral load, it helps us know that when you have a lot of viruses it means you do not take the medication on time but when the viruses are few the Doctor knows that you are taking the medication on time, so it helps us to take the medication on time. If you are scheduled to take the medication at 9 it means that you are to take the medication a…	R: Number 4: About HIV viral load testing? well, when we use medication we are supposed to test so as to know if those medications are working. In the other words, the test is to see if a client is using ARVs correctly, like taking at the appropriate time, that is why we test HIV viral load.														R: Number 1, When someone says viral load, it means that there is a test that we are supposed to do in order to know the number of viruses, because sometimes we stay a whole year without accessing the test. So, when you arrive at the counselor’s office, they will tell you to have the viral load test. So, it was in the beginning when I asked the counsellor what viral load was, she told me what it …
			Poor	R: Number 3, Thank you, from my understanding this is a test for the amount of CD4 at this center. I mean looking the progress of HIV clients who receive services at this clinic, and their adherence to medication in order to check the level of their body immunity. R: Number 8, I am not very experienced, but I was told there is a test I am supposed to take and today when I came for clinic, they to…															R: Number 7, I would like to add on how we take the medication. We take the medication every day, that is every day, like for me now when it enters my body there are other things that work with the medication, for example the kidney’s work is to remove the waste, so the tests that we take often help us… how much have our inner things been affected by the medication we take.
Experience in getting VL test and results		Demand for test/ results	Good	R: Number 5, my understanding is that when I am told that in a certain date I am supposed to do the test, it's the chance to know how my health is progressing. So when they take the sample I need to know my viral load. When they take my sample today, then on the next scheduled clinic, I will have to ask them for the results, I want to know the results.	R: Number 4: This is very importance because when you test you can know your treatment progress, because you will know whether the medication is working in your body or not. The good results give hope and trust to keep on using the ARVs when you see that the viruses have been suppressed and your CD4 has increased so you feel health like anyone else.														R: Number 5, Personally, the last time I came for the test I got it and was informed about the next appointment. The other appointments are for drugs refilling, but now I know, in every August, I have to test. I usually remember and I come on a date that is not for taking medication, it is just for the test.
			Poor	R: Number 4, in addition to that, because there are times you may take the test but find that you stay 6months or more because Doctors are also human beings, they may forget or they may have a lot on their schedules.
Communication with HIV care providers		Service delivery	Good	R: Number 3, oh even if you forget to come for the test they will call you to remind you that you should come and take the test so you come take the test and leave, although you have already been given medication. “Even yesterday, they sent me a text message to take care of my health which reminded me that I need to come for clinic. The service providers are good and even if you forget they must …	R: Number 9, communication is good because there are times you are supposed to come for viral load testing but it is not your date for taking medication. What is done is that the service provider give you a call, because when they check your file they can see that the date for taking medication is different from the one of testing. So what the service providers do is they call us and tell us that…														R: Number 8, what I can say is that, the viral load test is your responsibility first you need to know its importance. So as you see that I take the test in August every year, when you arrive at the counselor’s you are the one to tell her that today I have a test. So she checks and says yes you do have a test, she tells you to go to the doctor, he writes it for you then you take the test. So firs…
				R: Number 8, the language they use is Swahili. I: Its Swahili. R: Number 8, and I completely understand our service provider. R: Number 7, eee yes there are some who receive it differently, but as for me I understood that the viruses have been subdued and if I become negligent in taking medication they can rise up again.	R: Number 7, our communication is mainly through written patients CTC card, but if I have a phone number, and tomorrow is my scheduled day to attend for the test, they would call to tell me about it.														R: Number 6, the language is good, they speak well, we understand each other, you get the medication and off you go home.
			Poor	R: Number 4, On my side since I shifted to this clinic, in the beginning I would come every month but in June is when it was changed. That education on viral load is truly not given, there is nothing except you are told that when you move from here go and take the test there and after you have taken the test you leave and go on with your own plans.	R: Number 9, I once faced a challenge when I was sick on the day when I was supposed to come for clinic but I was sick and at the same time I was supposed to do the test. “I tried to send someone to come and take the medication for me but the challenge I faced was that the person I sent was not allowed to take the medication for me. He was told that I ought to come myself because I have a test. A…														R: Number 5, Regrading the service, most of the times, the clinician decides, but some of them forget, others do not take the test (overlook), or maybe some of the clients afraid of the tests, but I’m thankful that when I meet the counsellors, the first thing they just open your file, they review your previous tests, and they advises you that today we ought to do this or that. R: Number 6, I, per…
		Listening (providers)	Good	R: Number 5, I also asked the doctor concerning my results and he told me that my results show that my viruses have been subdued. I asked him, what do you mean they are subdued, he answered that my results are good. So I continued to ask him questions, I asked him, “Now I can even get pregnant?” He said, “Now you can get pregnant but you should continue to take your medication on time.” And he al…	R: Number 1, they serve me with respect because when I come for clinic they ask me how are you feeling, they ask me if I am sick, they give me a chance to talk and they listen, and I was also given good answers to the questions that I asked.
			Poor
		Respect	Good	R: Number 5, our service providers treat us well, we cannot say we are mistreated R: Number 4, Surely they receive us well but sometimes it is that they are busy but about receiving us they give us a good reception and good service although sometimes the doctors are busy with the works they have.															R: Number 7, generally the services here are very good, they have improved. But in the beginning, it was really discouraging, because there were many patients and few providers, it was even above 100 up to 700 a day. So even the service providers were getting exhausted, sometimes you can think that they are doing it on purpose but they are human beings, they get tired. But as of now the services …
			Poor		R: Number 9, sometimes there is a language that can be used and it can annoy a client because you can arrive at a time when the service provider who is supposed to take your sample is busy with her work and at the same time as a client you are supposed to be served. So she will tell you, “Why don’t you seat there and wait” and you can find that she is not doing anything she is just seated. As a h…														R: Number 2, the issue of maltreatment, there are times when the service provider has problems for example, sometimes they over react, harshly, once they call your card number and maybe you didn’t respond back.
System delivery		Turn around time/receiving results	Good	R: Number 5, like my sister said results are usually ready after 2weeks so if the results are invalid they should send the client a text message like they sent to me, so that he can come to the clinic and redo the test rather than waiting until he comes on his clinic date.															R; Number 9, it depends on the date you were scheduled to come and take medication at the center. So when you come on that date for your medication you will find that your results are ready.
			Poor		R: Number 3, the answer is the same, I don’t know when it made available from the lab. But if you are given medication for 3 months, once you finish those medications and you come to the clinic for the next dose that is the day they will give you results.														R: Number 3, the challenge was there in the past, like my fellows have said, you can take the test, I have tested 3 times and I was told they could not find my results. I even cried, and I said “Why is it that every time I take the test I do not get my results.”
Barriers for VL testing		Heath Education	Impact of Covid-19	R: Number 7, let me say something that is clear, in this season we have put emphasis on education about COVID 19, it is education that is frequently given and we have forgotten that other forms of education should also be given.(REPORTED BY PEER HEALTH EDUCATOR)	R: Number 7, About viral load test? To be honest, I have not yet got that kind of education.														R: Number 5, During corona even I faced some challenges because the services for example of getting medication was shifted to Buguruni. However, during my scheduled test date, I came here and did not get any problem.
			Unavailable source of information	R: Number 5, I can see that there are banners talking about TB, CORONA, and Dengue fever, those are the banners that we can see here, but no one among those speaking about viral load, I have never seen that.	R: Number 6, that education used to exists and they used to educate us in the past but these days it is not there anymore.														R: Number 9, truly there are no banners/posters for learning but we used to get the education daily at clinic when we come, and the counsellor is here and doctors to train us…… yes.
			Depth of information	R: Number 7, clients should be given explanation about the viral load test, that is, when the doctors are explaining they should give a detailed explanation on the importance of viral load testing. They should find a way that they will give this education from time to time. But the education should have emphasis on the new clients who are starting clinic. Also on the side of the elderly who have …	R: Number 2, Education is given when you first start clinic, that is, when you are new to the service that is when you are given education from time to time but when they perceive you have enough experience in the service, they do not give you education anymore.														R: Number 2, Education is available in the morning…. Just like she said in the morning, they teach us on drugs adherence, if you do not take it on time then when it come to your viral load test, the results will tell them that you are not using ARVs properly.
		Access to the test	Missing appointment	R: Number 3, So, now the challenge can rise at this point because if you tell a client that a certain month you have a test then for that month it depends on the patient location because some clients have jobs that require them to travel. There are other clients who live in Dar es salaam, but you will be surprised that he receives a call for work and leaves the region.															R: Number 2, some of the patient may miss the test because they do not know if it’s their testing date. He might attend, but soon after getting drugs refilling, he walks away. The service provider will keep on calling the file number, but doesn’t show-up. Because he had already taken medication, so he will come maybe the next dates, that is when he will come and take the viral load test.
			Transport cost	R: Number1,There are other fellow clients who don’t afford the transport cost. He can tell you that, ‘I do not have the bus fare, I cannot come to the clinic’ So, you have to persuade him for some time until he attends the clinic”. .	R: Number 4, we cannot really talk about the distance because most of the time it is the client who chooses which clinic he wants to be served at, so the client can choose to get the test at this center and other services get at another center. So I do not think distance is an issue.														R: Number 7, The transport cost might be there to some of us. I once faced the challenge, of course they advise us to register at a nearby facility and sometimes they force us to be transferred to a nearby facilities. But we fear the stigma. The good example is me, I once lived just near Kiwalani facility, the CTC is at the open space, if I go there, everyone knows me, now can I really take medic…
			Conflicting activites/roles among providers at the CTC	R: Number 3, there is also a challenge in the service providers, and this happens when you find that a service provider in a list of duty to attend patients is attending a seminar. So, you find few service providers left at the clinic who have to see so many patients. So this challenge is present too. R: Number 4, what we ask is that the service providers should be properly alocated, so that not …															R: Number 2, So he should label those bottles then come and take the samples and it could make someone give up because everyone has plans and he is waiting to be called for sample collection. so, if it is possible, they should add one more person in the lab. In the beginning there were two, it used to help a little because one would write and the other take the sample.
			Long waiting time / shortage of staff	R: Number 7, for example there is an instance that happened here, one client was waiting to access some COVID services, where they start with vaccination. The client had both, a viral load form and a COVID form. He waited for long time without entering the room for sample collection and what he did was to fold those forms, left them on the bench and left the facility. For that day, it means he mi…	R: Number 9, about waiting time for me it has never bothered, because if the doctor has arrived in the sample collection room it does not take time. Once the doctor has arrived he calls you and you enter the room, he takes your sample that very moment it does not even take 5 minutes, he will take your sample and you will leave. So in the matter of time, on my side, there are no challenges at all.														R: Number 1, Firstly the protocol they have put things good, because the day I come for my test they look for my file, I give my sample then I leave! When I come on my clinic date I will not need to go through seating and waiting and the whole process, no. I go to the counsellor, I get my results, I go to the doctor and he writes my prescription for me I go to the pharmacy I take the medication a…
			Co-morbidity/multiple clinics on the same date	R: Number 3, there are also challenges, some dont have a transport fare, and accommodation fee, these challenges contribute to the problem. But there is also the challenge of some of the clients having clinic with more than two service points, for example, “ a client may be receiving services at Magomeni for HIV and he is also receiving services at Mwananyamala hospital for Hypertension. So you c…
Facilitators for VL testing		Factors improving access/testing/results	Early communication	R: Number 7, I think the difficulty is there, for the clients from Magomeni we find it easy because we are informed about the test before the date so when you come for clinic you come prepared psychologically, so it is easy.	R: Number 7, what needs to be improved is the services on the side of communication because the service providers do not call us, because a client can forget to come to the clinic in the scheduled date, for example I was supposed to come for service on the 24th but when I remembered and checked my card I found that the date I was scheduled for had already passed. So I thought that they would have…														R: Number 1: When you are going to the doctor the counsellor will tell you that if you did some tests before or if you have a test on that day to go for a test. For the results, they will tell you your results they are so and so. If I have a test I will go for the test, if I do not have a test I will go for medication. When I get to the medication area I will be given the medication prescribed fo…
			Time extension for sample collection	R: Number 3, so you find that at 1pm a client has come from the office for a short time, that is the opportunity he has to come for clinic and it is his date for the test but when he arrives, “he is told today was the date for giving his sample but you have come late so come again tomorrow, and if he comes tomorrow the situation is the same.” So my advice is that the time for sample taking should…
				R: Number 7, There are a lot of fellow clients who we used to communicate. You may find someone telling you that, for him/her the right time to come for clinic is 6pm. So the center should prepare 2people who will volunteer to work until evening so that those clients can come in the evening and access the clinic services.
			Measures to support poor patients	R: Number 3 "Some clients really need the service but he doesn’t have the financial ability. So I think that these kind of clients should be considered so that they can continue with clinic. Its either they should be supported on transport cost, or medication should be taken to them. Altenatively, if there is a center that is closer to him then the doctors of this center should communicate with t…															Number 7: Dah! I forgot regional-wise, I was asking that, there was a time when you come here and you have fungus problems you get medication for free, but now days, it is a problem, you can find someone only able to cover transport cost, but not those medication which are no longer there. The opportunistic infections meds should also be available like ARVs.
			Results documentation	R: Number 4, I have not been shown my results, maybe because I was supposed to be told your results are so and so, but the problem is they write in the card but I remember when we tested CD4, once you have drawn the sample when you come for clinic you find that your results are already written in your card, so as a client you know how you are doing. So in this viral load test the same thing shoul…															R; Number 9, it depends on the date you were scheduled to come and take medication at the center. So when you come on that date for your medication you will find that your results are ready.
			Effective tracking	R: Number 4, Because this schedule of 3 or 6 months is a long time so if the results are out they should send us a text message to tell us our results, it will really help us because as a client I can come back and repeat the test before the 6 months. Not that after 6 months when I come for my scheduled clinic is when they tell me there is no results because my sample was destroyed.															R: Number 7, What made it easy for me to receive my results is my communication with the doctor. The doctor truly knows the importance of his role, and he is at work, doing his calling. We used to talk very well and he share results and I accept them. And if there is anything extra, any advice he used to advise me. I think it is a good communication between a client and a doctor, that makes it ea…
			Health education	R: Number1, They should improve on giving education about viral load, because you can find that another client is old, he does not know the meaning of viral load, they ought to be told clearly that this is a test that involves this and this. Because not all are educated and understand this issue of viral load. You can find that other clients are children and their mothers or fathers do not unders…															R: Number 5, Yes we are given the time to ask questions. It is the first thing after he finishes giving his advice, but there are also questions that he gives, and anyone can be chosen to answer the question. So we answer his questions and he gives us a chance to ask any question.
			Staffing the facilities																Number 8: Ee, the improvements that I see should be to increase the number of services providers in all sections because there are days, we find only one doctor, while there’s many patients, so the work becomes hard, so if the facility get staffed, I think the service will go well.

## Sheet: Patients characteristics
Patients FGD Magomeni descriptors										PATIENTS FGD MBEZI HEALTH CENTER DESCRIPTORS									Patients FGD AMANA Hospital descriptors
DEMOGRAPHIC CHARACTERISTICS – INTERVIEW DATE: 21- December- 2021										DEMOGRAPHIC CHARACTERISTICS – INTERVIEW DATE: 27- December- 2021									DEMOGRAPHIC CHARACTERISTICS – INTERVIEW DATE: 28- December- 2021
ID	Age	Sex	Marital Status	Education Level	Source of Income	Duration (Year in Care)	Residence			ID	Age	Sex	Marital Status	Education Level	Source of Income	Duration (Year in Care)	Residence		ID	Age	Sex	Marital Status	Education Level	Source of Income	Duration (Year in Care)	Residence
1	30	F	Single	Form 4	Small Business	7year	Kimara			1	42	F	Single	STD Seven	Small Business	5year	Mpiji Magohe		1	29	F	Married	Form Four	Expert	4year	Buguruni
2	21	F	Single	Form 4	Small Business	3year	Buza			2	35	F	Single	Form Four	Small Business	6year	Mbezi Luis		2	58	M	Married	STD Seven	Volunteer	17year	Kitunda
3	24	F	Single	Form 4	Expert patient/Small Business	6year	Keko			3	33	F	Single	STD Seven	Small Business	6year	Kibanda cha mkaa		3	39	F	Married	STD Seven	Business	10year	Pugu
4	47	F	Single	STD 7	Small Business	13year	Kimara			4	48	M	Single	University	Small Business	7year	Msuguri		4	57	F	Married	No Shool	House wife	7year	Mkuranga
5	33	F	Single	STD 7	Small Business	7year	Jangwani			5	40	F	Single	STD Seven	Small Business	7year	Kibaha		5	65	M	Mgane	Form four	Retired	12year	Magomeni
6	28	F	Single	Form 3	Home	7year	Manzese			6	39	M	Single	STD Seven	Day worker	6year	Kimara		6	63	F	Widower	STD Four	Business	20year	Ilala
7	21	M	Single	Form 4	Expert patient (peer health education)	17year	Mikocheni			7	47	M	Single	STD Seven	Volunteer (Expert patient)	6year	Mbezi Msakuzi		7	46	F	Single	Form Four	Business	10year	Temeke
8	44	M	Single	STD 7	Small Business	1year	Magomeni			8	64	M	Married	STD Seven	Small Business	21year	Kimara		8	53	M	Married	STD Seven	Expert	6year	Mbagala
9	44	M	Single	STD 7	Small Business	8year	Magomeni			9	37	F	Married	STD Seven	Small Business	6yaer	Mpiji Magohe		9	28	M	Married	Form Four	Expert	11yaer	Tabata Kimanga
	#NAME?

## Sheet: Sheet1
Facility	ID	Age	Sex	Marital Status	Education Level	Source of Income	Duration (Year in Care)	Residence
Magomeni	1	30	F	Single	Form 4	Small Business	7year	Kimara
Magomeni	2	21	F	Single	Form 4	Small Business	3year	Buza
Magomeni	3	24	F	Single	Form 4	Expert patient/Small Business	6year	Keko
Magomeni	4	47	F	Single	STD 7	Small Business	13year	Kimara
Magomeni	5	33	F	Single	STD 7	Small Business	7year	Jangwani
Magomeni	6	28	F	Single	Form 3	Home	7year	Manzese
Magomeni	7	21	M	Single	Form 4	Expert patient (peer health education)	17year	Mikocheni
Magomeni	8	44	M	Single	STD 7	Small Business	1year	Magomeni
Magomeni	9	44	M	Single	STD 7	Small Business	8year	Magomeni
Mbezi	1	42	F	Single	STD Seven	Small Business	5year	Mpiji Magohe
Mbezi	2	35	F	Single	Form Four	Small Business	6year	Mbezi Luis
Mbezi	3	33	F	Single	STD Seven	Small Business	6year	Kibanda cha mkaa
Mbezi	4	48	M	Single	University	Small Business	7year	Msuguri
Mbezi	5	40	F	Single	STD Seven	Small Business	7year	Kibaha
Mbezi	6	39	M	Single	STD Seven	Day worker	6year	Kimara
Mbezi	7	47	M	Single	STD Seven	Volunteer (Expert patient)	6year	Mbezi Msakuzi
Mbezi	8	64	M	Married	STD Seven	Small Business	21year	Kimara
Mbezi	9	37	F	Married	STD Seven	Small Business	6yaer	Mpiji Magohe
Amana	1	29	F	Married	Form Four	Expert	4year	Buguruni
Amana	2	58	M	Married	STD Seven	Volunteer	17year	Kitunda
Amana	3	39	F	Married	STD Seven	Business	10year	Pugu
Amana	4	57	F	Married	No Shool	House wife	7year	Mkuranga
Amana	5	65	M	Widower	Form four	Retired	12year	Magomeni
Amana	6	63	F	Widower	STD Four	Business	20year	Ilala
Amana	7	46	F	Single	Form Four	Business	10year	Temeke
Amana	8	53	M	Married	STD Seven	Expert	6year	Mbagala
Amana	9	28	M	Married	Form Four	Expert	11yaer	Tabata Kimanga
