# Supplementary material for: Patient reported experience measures on HIV viral load testing at public health facilities in Dar es Salaam, Tanzania: A convergent mixed method study
Source: PLOS Glob Public Health. 2023 Apr 7;3(4):e0001024. doi: 10.1371/journal.pgph.0001024 (PMC10081772; doi:10.1371/journal.pgph.0001024)
Supplement: S3 Data — (ZIP) [file pgph.0001024.s003.zip]

Archive with 3 entries (3 files):
- S3_Data_FGDs transcripts (word documents)/Amana Hospital FGD.docx
- S3_Data_FGDs transcripts (word documents)/Magomeni Health center FGD.docx
- S3_Data_FGDs transcripts (word documents)/Mbezi Dispensary FGD.docx
