# Supplementary material for: Patient reported experience measures on HIV viral load testing at public health facilities in Dar es Salaam, Tanzania: A convergent mixed method study
Source: PLOS Glob Public Health. 2023 Apr 7;3(4):e0001024. doi: 10.1371/journal.pgph.0001024 (PMC10081772; doi:10.1371/journal.pgph.0001024)
Supplement: S4 Data — We imported the excel sheet FGD patients’ characteristics into the Stata software for conducting simple descriptive analysis. Therefore, a saved dataset and its do file has been shared with editors and reviewers for their reference. (ZIP) [file pgph.0001024.s004.zip]

Archive with 2 entries (2 files):
- S4_Data_FGDs Patients characteristics Stata format dataset and do file/FGDs patients characteristics.dta
- S4_Data_FGDs Patients characteristics Stata format dataset and do file/peterleo.do
