# Supplementary material for: Patient reported experience measures on HIV viral load testing at public health facilities in Dar es Salaam, Tanzania: A convergent mixed method study
Source: PLOS Glob Public Health. 2023 Apr 7;3(4):e0001024. doi: 10.1371/journal.pgph.0001024 (PMC10081772; doi:10.1371/journal.pgph.0001024)
Supplement: S4 Data — We imported the excel sheet FGD patients’ characteristics into the Stata software for conducting simple descriptive analysis. Therefore, a saved dataset and its do file has been shared with editors and reviewers for their reference. (ZIP) [file pgph.0001024.s004.zip › S4_Data_FGDs Patients characteristics Stata format dataset and do file/peterleo.do]

import excel "C:\Users\HP\OneDrive\Documents\PREMs analysis_Peter Version 1.xlsx", sheet("Sheet1") firstrow case(lower)
tab sex
tabstat age, stat(mean sd p50 range min max)
tab maritalstatus
tab educationlevel
tab sourceofincome
tab durationyearincare
tab residence
des durationyearincare
gen Yearsincare1=durationyearincare
recode Yearsincare1 min/2=1 3/5=2 6/max=3
label define Yearsincare1 1"below 2 years" 2" 3 to 5 years" 3" Above 5 years"
label value Yearsincare1 Yearsincare1
tab Yearsincare1
